# Supplementary material for: Perinatal and Parental Predictors of Wheezing in the First Year of Life: A Saudi Arabian Birth Cohort Study
Source: Healthcare (Basel). 2026 Jul 5;14(13):1996. doi: 10.3390/healthcare14131996 (PMC13362337; doi:10.3390/healthcare14131996)
Supplement: Supplementary file 1 [file healthcare-14-01996-s001.zip]

Archive with 1 entries (1 files):
- healthcare-4365622-supplementary.pdf
